# Supplementary material for: Metabolomic Profiling of Antioxidant Compounds in Five Vachellia Species
Source: Molecules. 2021 Oct 14;26(20):6214. doi: 10.3390/molecules26206214 (PMC8539452; doi:10.3390/molecules26206214)
Supplement: Supplementary file 1 [file molecules-26-06214-s001.zip]

Archive with 1 entries (1 files):
- molecules-1371964-supplementary.pdf
